# Supplementary material for: Correlation of Immunomodulatory Cytokines with Tumor Volume and Cerebrospinal Fluid in Vestibular Schwannoma Patients
Source: Cancers (Basel). 2024 Aug 29;16(17):3002. doi: 10.3390/cancers16173002 (PMC11394145; doi:10.3390/cancers16173002)
Supplement: Supplementary file 1 [file cancers-16-03002-s001.zip]

Archive with 1 entries (1 files):
- cancers-3145446-supplementary.pdf
